# Supplementary material for: RT-QuIC Using C-Terminally Truncated α-Synuclein Forms Detects Differences in Seeding Propensity of Different Brain Regions from Synucleinopathies
Source: Biomolecules. 2021 May 31;11(6):820. doi: 10.3390/biom11060820 (PMC8226794; doi:10.3390/biom11060820)
Supplement: Supplementary file 1 [file biomolecules-11-00820-s001.zip]

Archive with 1 entries (1 files):
- biomolecules-1201760-supplementary.pdf
